# Supplementary material for: Identification of risk variants related to malignant tumors in children with birth defects by whole genome sequencing
Source: Biomark Res. 2022 Nov 16;10:84. doi: 10.1186/s40364-022-00431-y (PMC9670520; doi:10.1186/s40364-022-00431-y)
Supplement: Supplementary file 1 — Additional file 1. [file 40364_2022_431_MOESM1_ESM.xlsx]

## Sheet: ICD-9
ICD_code_birthDefects	counts for bd patients
756	129
757.39	119
742.4	92
759.89	91
752.51	59
757.32	59
753.3	55
745.5	49
748.3	49
754	48
742.3	47
745.4	46
757.33	46
756.4	43
755.63	41
742.1	40
747.6	40
743.61	37
753.29	34
741.9	33
750	33
749	32
752.52	32
746.9	30
756.19	30
742.59	29
747	29
752.61	29
754.2	29
742.9	28
753.1	27
743.9	24
746.89	24
759.6	24
759.9	24
753	23
746.6	22
741	21
756.17	21
743.66	20
747.3	20
747.69	20
753.15	20
754.61	20
743.63	19
744.3	19
746.4	19
747.9	19
752.49	18
759.2	18
746.02	17
754.81	17
741.9	16
743.1	16
744.42	16
752.89	16
756.3	16
75	15
748.1	15
751.5	15
753.19	15
753.21	15
753.9	15
755.67	15
755.69	15
756.1	15
759.5	15
744.89	14
754.3	14
754.7	14
756.83	14
757.9	14
759	14
759.7	14
741	13
747.81	13
752.69	13
753.12	13
742.2	12
744.1	12
746.7	12
747.31	12
748.4	12
749.1	12
750.29	12
751.2	12
752.63	12
753.1	12
753.2	12
754.31	12
743.12	11
743.3	11
745.3	11
746.81	11
748.5	11
751.61	11
753.8	11
754.1	11
754.82	11
747.6	10
747.63	10
747.64	10
753.4	10
753.6	10
755.3	10
756.59	10
756.89	10
757.6	10
741.93	9
743	9
743.1	9
743.62	9
743.65	9
744.23	9
747.1	9
749.2	9
749.21	9
751.4	9
752.9	9
754.7	9
755.59	9
755.6	9
756.12	9
756.9	9
757.1	9
744.02	8
747.21	8
747.49	8
749.01	8
751.69	8
755.5	8
741.03	7
743.49	7
743.59	7
744.41	7
745.2	7
745.69	7
746.83	7
749.02	7
751.7	7
752.4	7
753.14	7
754.51	7
754.53	7
754.89	7
755.66	7
743.31	6
743.8	6
745.11	6
746.01	6
746.3	6
747.1	6
748.6	6
748.69	6
749	6
749.22	6
750.15	6
750.3	6
750.9	6
751.8	6
753.22	6
754.69	6
754.79	6
755.11	6
755.13	6
756.1	6
756.11	6
743.35	5
744.05	5
744.29	5
745.1	5
746.84	5
746.87	5
747.22	5
750.26	5
752.65	5
753.11	5
753.13	5
753.5	5
754.3	5
755.29	5
756.15	5
741.02	4
743	4
743.2	4
743.57	4
745.61	4
745.8	4
746.1	4
747.29	4
748	4
751.1	4
752	4
752.64	4
754.32	4
754.6	4
755.01	4
755.02	4
755.64	4
756.5	4
756.6	4
759.82	4
741.91	3
741.92	3
742	3
742.8	3
743.22	3
744.47	3
744.49	3
744.84	3
745.1	3
747.2	3
747.39	3
747.41	3
747.62	3
748.2	3
749.11	3
751.3	3
751.6	3
752.4	3
752.5	3
753.23	3
753.7	3
754.62	3
755.1	3
755.3	3
755.5	3
755.8	3
756.14	3
756.16	3
756.51	3
756.81	3
757.31	3
759.1	3
759.3	3
709.8	2
743.52	2
743.56	2
744.04	2
744.09	2
744.83	2
745.12	2
745.19	2
745.9	2
746.5	2
746.85	2
747.4	2
747.4	2
747.5	2
747.89	2
749.12	2
749.13	2
749.14	2
749.23	2
750.12	2
750.16	2
750.19	2
750.5	2
751.6	2
752.62	2
752.7	2
752.8	2
754.33	2
754.43	2
754.71	2
755	2
755.32	2
755.39	2
755.54	2
756.2	2
756.5	2
756.55	2
756.71	2
756.72	2
756.79	2
757.4	2
757.5	2
759.81	2
279.1	1
365.44	1
569.9	1
740.1	1
741.01	1
742.53	1
743.03	1
743.06	1
743.11	1
743.2	1
743.21	1
743.3	1
743.32	1
743.39	1
743.42	1
743.43	1
743.44	1
743.45	1
743.46	1
743.47	1
743.51	1
743.55	1
743.69	1
744.01	1
744.03	1
746.09	1
746.2	1
747.11	1
747.42	1
747.61	1
747.82	1
747.83	1
748.8	1
748.9	1
749.04	1
749.1	1
749.2	1
749.25	1
750.1	1
750.1	1
750.13	1
750.25	1
750.6	1
751	1
751.62	1
752.1	1
752.2	1
752.3	1
752.39	1
752.41	1
752.42	1
752.45	1
752.46	1
752.47	1
753.16	1
753.17	1
753.2	1
754	1
754.35	1
754.41	1
754.42	1
754.44	1
754.5	1
754.59	1
755.14	1
755.2	1
755.26	1
755.27	1
755.31	1
755.33	1
755.36	1
755.4	1
755.51	1
755.55	1
755.56	1
755.57	1
755.6	1
755.62	1
755.65	1
755.9	1
756.13	1
756.52	1
756.54	1
756.56	1
757	1
757.2	1
777.8	1

## Sheet: ICD-10
ICD_code_birthDefects	counts for bd patients
Q85.01	125
Q75.9	117
Q82.5	101
Q04.8	93
Q89.8	80
Q82.8	70
Q63.8	62
Q85.00	62
Q53.9	54
Q03.9	53
Q21.0	50
Q65.89	47
Q27.9	45
Q76.49	45
Q21.1	43
Q34.9	43
Q78.9	43
Q02	41
Q74.2	41
Q24.9	38
Q87.89	37
Q35.9	36
Q05.9	35
Q10.0	35
Q27.8	35
Q67.4	35
Q06.8	33
Q38.1	31
Q55.22	30
Q10.3	29
Q25.0	29
Q89.9	29
Q54.9	28
Q15.9	27
Q62.39	27
Q67.5	27
Q62.0	26
Q60.2	25
Q60.5	25
Q17.9	24
Q66.89	24
Q76.0	24
Q61.4	22
Q64.9	22
Q05.4	21
Q10.7	21
Q18.0	21
Q42.3	21
Q52.4	21
Q76.6	21
Q07.9	20
Q67.6	20
Q11.2	19
Q51.9	19
Q65.1	19
Q75.3	19
Q22.1	18
Q23.3	18
Q42.1	18
Q42.8	18
Q65.00	18
Q76.7	18
Q78.6	18
Q85.9	18
Q87.0	18
Q89.2	18
Q61.9	17
Q04.3	16
Q52.70	16
Q23.1	15
Q23.4	15
Q44.5	15
Q62.11	15
Q66.6	15
Q74.0	15
Q85.1	15
Q25.1	14
Q33.6	14
Q36.9	14
Q43.8	14
Q44.7	14
Q53.10	14
Q66.50	14
Q75.0	14
Q85.02	14
Q28.3	13
Q30.8	13
Q31.5	13
Q37.5	13
Q44.1	13
Q60.0	13
Q17.0	12
Q20.4	12
Q33.0	12
Q43.3	12
Q55.69	12
Q61.3	12
Q79.6	12
Q79.8	12
Q85.8	12
Q89.01	12
Q89.7	12
Q05.7	11
Q12.0	11
Q20.3	11
Q24.4	11
Q33.3	11
Q44.2	11
Q54.4	11
Q78.4	11
Q79.60	11
Q17.2	10
Q18.8	10
Q20.1	10
Q37.9	10
Q67.3	10
Q76.2	10
Q78.8	10
Q79.9	10
R06.89	10
Q11.1	9
Q21.2	9
Q38.8	9
Q39.1	9
Q39.3	9
Q52.9	9
Q61.8	9
Q67.7	9
Q68.0	9
Q05.2	8
Q10.6	8
Q13.89	8
Q14.8	8
Q15.0	8
Q24.3	8
Q25.40	8
Q25.6	8
Q61.02	8
Q64.31	8
Q66.0	8
Q66.01	8
Q80.9	8
Q87.3	8
Q89.09	8
Q05.5	7
Q07.8	7
Q24.8	7
Q25.29	7
Q25.5	7
Q26.8	7
Q27.30	7
Q28.9	7
Q30.0	7
Q35.3	7
Q41.9	7
Q45.8	7
Q66.02	7
Q83.8	7
Q85.09	7
Q14.2	6
Q16.1	6
Q17.8	6
Q21.3	6
Q22.8	6
Q23.0	6
Q33.8	6
Q33.9	6
Q38.2	6
Q38.3	6
Q45.3	6
Q61.19	6
Q62.8	6
Q63.9	6
Q65.30	6
Q67.0	6
Q69.0	6
Q70.30	6
Q72.90	6
Q73.8	6
Q82.6	6
Q82.9	6
Q04.9	5
Q07.00	5
Q10.5	5
Q16.9	5
Q18.1	5
Q25.71	5
Q37.3	5
Q43.1	5
Q43.7	5
Q53.111	5
Q54.2	5
Q61.01	5
Q61.2	5
Q62.12	5
Q64.10	5
Q64.12	5
Q64.2	5
Q75.2	5
Q78.0	5
Q87.1	5
Q87.2	5
Q89.3	5
Q01.9	4
Q05.1	4
Q16.5	4
Q22.0	4
Q22.6	4
Q23.2	4
Q25.79	4
Q26.9	4
Q38.6	4
Q50.39	4
Q52.5	4
Q53.112	4
Q53.20	4
Q53.211	4
Q55.62	4
Q55.64	4
Q56.0	4
Q56.4	4
Q62.31	4
Q62.5	4
Q63.2	4
Q66.229	4
Q67.8	4
Q69.2	4
Q70.9	4
Q72.899	4
Q76.1	4
Q87.19	4
Q03.1	3
Q04.0	3
Q04.6	3
Q05.0	3
Q05.6	3
Q07.01	3
Q12.3	3
Q13.2	3
Q14.1	3
Q15.8	3
Q18.2	3
Q20.5	3
Q21.8	3
Q25.42	3
Q28.8	3
Q32.1	3
Q35.7	3
Q39.8	3
Q54.1	3
Q55.29	3
Q68.2	3
Q69.9	3
Q70.10	3
Q72.891	3
Q82.4	3
Q87.40	3
Q89.1	3
Q13.4	2
Q16.3	2
Q18.4	2
Q18.5	2
Q18.9	2
Q21.9	2
Q22.5	2
Q24.5	2
Q25.21	2
Q26.2	2
Q26.3	2
Q27.0	2
Q27.33	2
Q30.2	2
Q31.0	2
Q31.1	2
Q31.8	2
Q32.0	2
Q34.8	2
Q36.0	2
Q37.8	2
Q39.2	2
Q40.0	2
Q40.2	2
Q40.9	2
Q51.6	2
Q52.10	2
Q52.8	2
Q53.01	2
Q53.02	2
Q54.0	2
Q55.0	2
Q55.8	2
Q55.9	2
Q63.0	2
Q63.1	2
Q64.0	2
Q64.4	2
Q66.22	2
Q66.40	2
Q66.51	2
Q66.7	2
Q66.70	2
Q66.9	2
Q68.4	2
Q68.5	2
Q68.6	2
Q68.8	2
Q72.893	2
Q74.8	2
Q75.8	2
Q77.6	2
Q78.1	2
Q78.2	2
Q79.0	2
Q79.1	2
Q79.2	2
Q79.4	2
Q79.62	2
Q81.9	2
Q82.2	2
Q83.9	2
Q84.2	2
Q84.8	2
Q84.9	2
Q87.11	2
D23.9	1
D80.9	1
H42	1
K63.9	1
P78.81	1
Q00.1	1
Q03.8	1
Q04.4	1
Q04.5	1
Q05.8	1
Q06.4	1
Q06.9	1
Q07.02	1
Q07.03	1
Q12.8	1
Q12.9	1
Q13.0	1
Q13.1	1
Q13.3	1
Q13.5	1
Q13.81	1
Q13.9	1
Q16.0	1
Q16.4	1
Q18.3	1
Q20.0	1
Q22.3	1
Q22.4	1
Q24.0	1
Q25.43	1
Q25.45	1
Q25.48	1
Q25.49	1
Q26.1	1
Q26.4	1
Q27.39	1
Q28.2	1
Q32.2	1
Q35.5	1
Q37.4	1
Q38.0	1
Q38.5	1
Q39.0	1
Q40.8	1
Q41.0	1
Q43.0	1
Q43.9	1
Q44.6	1
Q45.1	1
Q50.6	1
Q51.2	1
Q51.20	1
Q51.818	1
Q52.0	1
Q52.11	1
Q52.3	1
Q54.8	1
Q56.3	1
Q61.00	1
Q61.5	1
Q62.63	1
Q64.79	1
Q65.4	1
Q65.82	1
Q66.00	1
Q66.52	1
Q66.71	1
Q66.72	1
Q66.80	1
Q66.90	1
Q70.20	1
Q70.4	1
Q71.50	1
Q71.813	1
Q71.819	1
Q71.899	1
Q71.90	1
Q72.10	1
Q72.50	1
Q72.811	1
Q72.812	1
Q72.892	1
Q74.1	1
Q75.1	1
Q75.4	1
Q76.3	1
Q76.412	1
Q76.414	1
Q76.415	1
Q76.5	1
Q76.8	1
Q77.2	1
Q78.5	1
Q79.59	1
Q80.0	1
Q80.3	1
Q81.0	1
Q82.0	1
Q82.3	1
Q83.1	1
Q83.3	1
Q84.6	1
Q87.81	1
Q89.4	1
