# Supplementary material for: Identification of risk variants related to malignant tumors in children with birth defects by whole genome sequencing
Source: Biomark Res. 2022 Nov 16;10:84. doi: 10.1186/s40364-022-00431-y (PMC9670520; doi:10.1186/s40364-022-00431-y)
Supplement: Supplementary file 2 — Additional file 2. [file 40364_2022_431_MOESM2_ESM.xlsx]

## Sheet: geneList_coding
OR4F5
C1orf159
TMEM240
CFAP74
SLC2A7
CLSTN1
C1orf167
PRAMEF27
PRAMEF9
PRDM2
CLCNKB
FBXO42
CROCC
PLA2G2E
MYOM3
PIGV
ZBTB8A
TRIM62
THRAP3
MACF1
HIVEP3
PTCH2
MAST2
CYP4B1
FAF1
CPT2
USP24
FGGY
UBE2U
CACHD1
LEPR
SYDE2
ODF2L
CLCA4
BRDT
KIAA1324
CSF1
OLFML3
NBPF8
NBPF26
NBPF11
NBPF14
TCHH
HRNR
FLG
DCST2
GON4L
FCRL5
IGSF9
F5
METTL11B
LAMC1
COLGALT2
HMCN1
IGFN1
PIK3C2B
CR1
FLVCR1
USH2A
TP53BP2
DNAH14
OBSCN
TARBP1
HEATR1
CNST
ZNF496
ALKAL2
SNTG2
TPO
NOL10
GREB1
NBAS
NT5C1B
NT5C1B-RDH14
POMC
DTNB
AGBL5
CAD
SNX17
BABAM2
PLB1
WDR43
YIPF4
TTC27
STRN
EML4
ABCG8
PPM1B
MDH1
ALMS1
M1AP
PLGLB2
ANKRD36C
STARD7
ANKRD36
AFF3
BUB1
RGPD5
RGPD8
EN1
CNTNAP5
POTEI
NCKAP5
NMI
SCN7A
XIRP2
COL5A2
NBEAL1
PARD3B
INO80D
RUFY4
STK11IP
FBXO36
SP140
UGT1A8
MROH2A
AGAP1
COL6A3
RAMP1
THAP4
ITPR1
TAMM41
FBLN2
NR1D2
GADL1
TRANK1
ULK4
VIPR1
KIF15
ARHGEF3
DNAH12
FLNB
ADAMTS9
ZNF717
ROBO2
OR5H15
SENP7
NFKBIZ
CFAP44
ADCY5
MYLK
ITGB5
ZNF148
RPN1
KIAA1257
PLXND1
ALG1L2
COL6A5
PPP2R3A
XRN1
GMPS
ABCC5
MAGEF1
TRA2B
MUC4
MAEA
RGS12
LRPAP1
EVC2
WFS1
SH3TC1
GABRA2
ATP10D
FRYL
GSX2
CCDC158
TMEM150C
AFF1
FAM13A
PDLIM5
PDHA2
SLC9B1
PPA2
ANK2
TNIP3
PRMT9
FHDC1
DCHS2
CTSO
NAF1
TENM3
FAT1
SEMA5A
DNAH5
2022-03-11
BRIX1
NUP155
EGFLAM
PARP8
MAP3K1
ACTBL2
ERBIN
MAST4
NAIP
ARSK
DMXL1
FAM170A
FBN2
ADAMTS19
HSPA9
PCDHA8
SPRY4
PRELID2
SPINK5
SH3TC2
SLC26A2
PPP1R2P3
TIMD4
ATP10B
DOCK2
FOXI1
EFCAB9
FAM193B
MAML1
OR12D3
TNXB
PACSIN1
FGD2
C6orf132
CUL9
ADGRF4
TBX18
RPF2
NUS1
TBC1D32
TRDN
ARHGAP18
AHI1
TNFAIP3
UTRN
STXBP5
SAMD5
LATS1
SYNE1
IPCEF1
SYNJ2
TAGAP
FNDC1
IGF2R
SLC22A1
TCP10L2
TCP10
TNRC18
C7orf26
COL28A1
SNX13
IGF2BP3
PLEKHA8
ADCY1
PKD1L1
LANCL2
AUTS2
POM121C
PCLO
AKAP9
CASD1
ZNF789
MUC12
MYL10
KMT2E
WNT16
ZC3HAV1
SLC37A3
DENND2A
AGK
TRPV6
OR6V1
NOBOX
GALNTL5
DPP6
MYOM2
AGPAT5
RP1L1
SLC7A2
BMP1
DOCK5
CLU
NUGGC
DCTN6
WRN
IDO2
SPIDR
OPRK1
PREX2
C8orf34
EYA1
CA2
RUNX1T1
VIRMA
MATN2
STK3
RIMS2
NUDCD1
PKHD1L1
KCNV1
MTBP
FAM91A1
DENND3
LY6D
PLEC
HGH1
KANK1
SMARCA2
VLDLR
AK3
PTPRD
MPDZ
ACO1
ANKRD18A
CNTNAP3
SPATA31A6
ZNF658
ALDH1A1
PRUNE2
SPATA31D1
GOLM1
PHF2
MFSD14B
FBP1
FANCC
ABCA1
PALM2
SVEP1
AKNA
TTLL11
CRB2
GPR107
HMCN2
PRRC2B
AK8
RALGDS
COL5A1
PPP1R26
CAMSAP1
QSOX2
ZMYND11
SUV39H2
ITGA8
NEBL
ARHGAP21
SVIL
JCAD
ZFAND4
RTKN2
CDH23
AGAP5
VCL
DUPD1
DLG5
FAM35A
NUTM2D
KIF20B
CYP26C1
NOC3L
LCOR
ADRA2A
TECTB
FAM160B1
ATRNL1
MKI67
STK32C
EPS8L2
MUC5AC
BRSK2
OTOG
SAAL1
RAG1
ACCSL
PRDM11
AHNAK
SPDYC
SCYL1
UNC93B1
P4HA3
B3GNT6
PGR
PDGFD
CASP4
UBE4A
HINFP
RPUSD4
KIRREL3
SLC6A13
ETV6
PTPRO
PIK3C2G
PPFIBP1
TSPAN11
KIAA1551
SCAF11
HDAC7
DIP2B
CSAD
OR6C4
IKZF4
SMARCC2
TBC1D30
PPP1R12A
KERA
EEA1
STAB2
SSH1
UBE3B
HIP1R
TMEM132B
ULK1
KBTBD6
ITM2B
ATP7B
PCDH8
PIBF1
GPC5
SLC15A1
MYO16
LOC101928841
ABHD4
LRP10
RALGAPA1
SPTB
SYNJ2BP-COX16
SIPA1L1
AREL1
TTLL5
GALC
RPS6KA5
C14orf159
CCDC88C
PPP4R3A
DICER1
ATG2B
AK7
SETD3
WDR25
GOLGA6L2
APBA2
GOLGA8J
RYR3
MAPKBP1
PLA2G4D
CDAN1
USP8
GCOM1
ANXA2
VPS13C
ITGA11
UACA
MYO9A
NPTN
CSPG4
CHRNB4
BNC1
NTRK3
TICRR
IDH2
IGF1R
ADAMTS17
SOX8
CACNA1H
TPSG1
TPSAB1
TBL3
EEF2KMT
C16orf72
ATF7IP2
TNFRSF17
CPPED1
SHISA9
PALB2
PRKCB
IL4R
SULT1A1
SEZ6L2
ABCC12
CNGB1
UTP4
AARS
HYDIN
ZFHX3
PKD1L2
MBTPS1
ZNF469
PIEZO1
CPNE7
RPH3AL
PRPF8
DPH1
METTL16
TRPV3
ZZEF1
KIAA0753
TEKT1
DNAH2
DNAH9
MYOCD
COX10
FLII
LRRC37B
TBC1D3D
TBC1D3G
TBC1D3H
TBC1D3I
ERBB2
STAT5A
ATP6V0A1
FMNL1
ARHGAP27
LRRC37A2
CUEDC1
TANC2
LRRC37A3
AXIN2
CEP112
LLGL2
MFSD11
DNAH17
RPTOR
MYOM1
LAMA1
NAPG
GAREM1
KLHL14
LOXHD1
POLI
ATP8B1
CCBE1
SERPINB7
TSHZ1
ZNF516
C18orf65
KCNG2
R3HDM4
MKNK2
ZNF77
NFIC
ATCAY
KDM4B
LONP1
ACSBG2
CD70
ARHGEF18
EVI5L
FBN3
MUC16
ZNF561
DOCK6
BRD4
AKAP8
USHBP1
UPF1
ZNF708
ZNF493
ZNF429
ZNF43
POP4
ZNF507
RYR1
CEACAM5
CIC
PSG6
PSG11
CKM
OPA3
PNMA8A
LMTK3
SULT2B1
FUT2
ZNF577
ZNF813
LILRA4
KIR2DL1
KIR2DL3
FAM71E2
RNF225
ZNF446
RRBP1
EFCAB8
SNTA1
KCNB1
NFATC2
TAF4
KCNQ2
OPRL1
MYT1
NRIP1
CLDN17
BRWD1
COL18A1
BCL2L13
PI4KA
GGT2
GGT1
SGSM1
KIAA1671
CRYBB1
MTMR3
SMTN
BPIFC
SYN3
LGALS2
FBLN1
CELSR1
ZBED4
TUBGCP6
ASMT
MID1
MED14OS
CXorf67
CDX4
OR13H1
RBMX
NBPF20

## Sheet: geneList_nonCoding
WASH7P
CFAP74
TTC34
PRDM16
MEGF6
LINC01346
AJAP1
CAMTA1
SLC25A33
CASZ1
TNFRSF8
PRAMEF11
PRAMEF6
PRAMEF9
PRDM2
KAZN
IGSF21
IFFO2
UBR4
ALPL
RHCE
RPS6KA1
PTPRU
LINC01756
MATN1
ADGRB2
AK2
KIAA0319L
MAP7D1
CSF3R
GRIK3
ST3GAL3
AKR1A1
PDZK1IP1
AGBL4
FAF1
EPS15
SSBP3
MIR4422HG
DAB1
FGGY
NFIA
PATJ
LINC01707
LRRC7
NEGR1
FPGT-TNNI3K
ST6GALNAC3
ADGRL4
LINC01781
LOC101927434
ADGRL2
LINC01362
CLCA1
HS2ST1
PKN2-AS1
KYAT3
HFM1
RPAP2
LINC01787
DPYD
LOC102606465
OLFM3
LINC01677
NTNG1
NBPF4
STXBP3
KIAA1324
CTTNBP2NL
LINC01356
PTGFRN
LOC100996724
EMBP1
LOC645166
HYDIN2
ASH1L
ARHGEF2
CD5L
HSD17B7
CCDC190
PBX1
LMX1A
LINC00970
LOC101928650
DNM3
TNR
LINC01657
RFWD2
LINC01344
RGSL1
FAM129A
BRINP3
LINC01720
LINC01724
NEK7
NR5A2
LINC00862
PTPRVP
NFASC
CR1
PLXNA2
LINC01717
HHAT
FLVCR1
RPS6KC1
KCNK2
USH2A
ESRRG
CAPN8
LINC01703
LIN9
PRSS38
PGBD5
TSNAX-DISC1
SLC35F3
TARBP1
RYR2
CHRM3
FMN2
RGS7
PLD5
SDCCAG8
COX20
KIF26B
SMYD3
ZNF670-ZNF695
TRIM58
SNTG2
TPO
MYT1L
LINC01250
RNASEH1
ALLC
DCDC2C
LINC01249
LOC100506274
LINC00299
PDIA6
MIR3681HG
TRIB2
LOC100506474
LINC00276
NBAS
GACAT3
FAM49A
RAD51AP2
LINC01376
OSR1
LINC01822
LINC01884
KLHL29
FAM228B
NCOA1
DTNB
ASXL2
KIF3C
SELENOI
PLB1
PPP1CB
WDR43
TOGARAM2
ALK
LCLAT1
XDH
SRD5A2
LINC01946
LINC01317
LINC01320
THUMPD2
SLC8A1
LINC01913
LINC01819
CAMKMT
SRBD1
PRKCE
FSHR
NRXN1
LOC730100
ASB3
EML6
CCDC85A
VRK2
LINC01122
LINC01793
FAM161A
B3GNT2
UGP2
SPRED2
LINC01798
LINC01799
LINC01812
C1D
PROKR1
DYSF
CYP26B1
LRRTM4
CTNNA2
LINC01809
RGPD2
RGPD1
CYTOR
THNSL2
MIR4436A
LOC101927050
LOC654342
GGT8P
BMS1P14
ANKRD36B
AFF3
RFX8
LINC01935
LOC100287010
NCK2
ST6GAL2
GCC2
EDAR
MIR4435-2HG
ANAPC1
DPP10
DDX18
CFAP221
GLI2
TSN
CNTNAP5
GYPC
HS6ST1
LOC101927881
POTEF
POTEJ
FAM168B
LINC01945
NCKAP5
R3HDM1
THSD7B
LRP1B
KYNU
ARHGAP15
TEX41
RPRM
BAZ2B
RBMS1
TANK
KCNH7
FIGN
GRB14
XIRP2
LOC105616981
KLHL23
MYO3B
TLK1
METAP1D
CDCA7
OLA1
H3F3AP4
CHN1
ZNF385B
NUP35
ZNF804A
CALCRL
DIRC1
PMS1
MYO1B
TMEFF2
LINC01790
CFLAR
NBEAL1
PARD3B
GPR1-AS
PLEKHM3
LOC101927960
CPS1
ERBB4
SPAG16
LINC00607
XRCC5
EPHA4
AP1S3
DOCK10
NYAP2
SPHKAP
PID1
DNER
SLC16A14
SPP2
AGAP1
ASB18
HDAC4
LOC101928111
LOC150935
BOK-AS1
CNTN6
CNTN4
CRBN
ITPR1
GRM7-AS3
GRM7
LOC101927394
LMCD1-AS1
LMCD1
SYN2
PPARG
SATB1-AS1
KCNH8
LOC101927829
ZNF385D-AS2
RARB
LRRC3B
RBMS3
LINC01985
STT3B
PDCD6IP
LOC101928135
ITGA9
MOBP
ULK4
MAP4
DOCK3
CACNA1D
CACNA2D3
ERC2
ARHGEF3
C3orf67
FHIT
PTPRG
MAGI1
LRIG1
LOC105377143
SUCLG2-AS1
FAM19A1
FAM19A4
EOGT
FRMD4B
SAMMSON
FOXP1
CNTN3
ZNF717
ROBO2
ROBO1
LINC02008
CADM2
LINC02070
POU1F1
C3orf38
EPHA3
PROS1
LINC00879
ST3GAL6-AS1
DCBLD2
IMPG2
ALCAM
CBLB
LINC00882
NECTIN3-AS1
NECTIN3
CD96
GAP43
LSAMP
LOC105374060
KALRN
EEFSEC
ALG1L2
PIK3R4
ATP2C1
CPNE4
ACPP
BFSP2-AS1
EPHB1
PPP2R3A
IL20RB
NMNAT3
CLSTN2
TRIM42
LINC02032
LINC02046
MBNL1
LINC02006
GMPS
IQCJ-SCHIP1
SCHIP1
IL12A-AS1
LINC01192
SI
LOC105374194
ZBBX
MECOM
PRKCI
FNDC3B
NLGN1
NAALADL2
MIR7977
KCNMB2-AS1
ZMAT3
USP13
LOC101928882
SOX2-OT
LINC01206
LINC01994
ATP11B
KLHL24
CHRD
LPP
LINCR-0002
FGF12
TMEM44-AS1
LINC01968
XXYLT1
ACAP2
PPP1R2
MUC4
LOC220729
RUBCN
FAM157A
ZNF718
PDE6B
POLN
ZFYVE28
FAM86EP
EVC
JAKMIP1
PPP2R2C
LOC100129931
SORCS2
ABLIM2
HTRA3
CPZ
CLNK
LINC02360
LINC02270
LINC00504
LDB2
LCORL
SLIT2
KCNIP4
GBA3
PPARGC1A
SEL1L3
LINC02261
LINC02364
LINC02472
PCDH7
LINC02506
LOC101928622
LINC02484
ARAP2
LOC100508631
RELL1
PGM2
N4BP2
GNPDA2
GABRG1
FRYL
CWH43
DCUN1D4
SPATA18
SCFD2
LINC02429
ADGRL3
ADGRL3-AS1
TECRL
LINC02232
MIR1269A
UGT2B17
MOB1B
SLC4A4
ADAMTS3
BTC
PARM1
CCNG2
CXCL13
FRAS1
FGF5
C4orf22
RASGEF1B
HNRNPD
LOC101928978
ARHGAP24
GPRIN3
CCSER1
LNCPRESS2
GRID2
HPGDS
LINC02267
STPG2-AS1
BANK1
SLC39A8
LOC105377621
TACR3
CXXC4-AS1
TET2
PPA2
DKK2
PAPSS1
ENPEP
C4orf32
ANK2
CAMK2D
ARSJ
UGT8
NDST4
LINC02262
PRDM5
QRFPR
LINC01091
FAT4
INTU
LOC100507487
LINC02466
SNHG27
LINC01256
LINC02462
LINC00613
LINC02172
LINC00616
RNF150
INPP4B
LOC105377623
SLC10A7
TTC29
NR3C2
LINC02355
DCLK2
GATB
DCHS2
CTSO
PDGFC
RAPGEF2
LINC02233
FSTL5
2022-03-01
LINC01207
SPOCK3
ANXA10
LINC01612
GALNTL6
LINC02268
GLRA3
ADAM29
GPM6A
SPCS3
VEGFC
LINC01098
LINC00290
TENM3
DCTD
LINC02436
FAT1
LINC02374
LINC01060
LINC01262
DBET
DUX4
LOC100996325
SLC12A7
SLC6A19
ICE1
LINC02145
ADCY2
LINC02199
SEMA5A
LINC02112
CTNND2
LINC02220
ANKH
FBXL7
LINC02223
CDH18
LINC02146
GUSBP1
CDH12
CDH10
LINC02211
CDH9
LINC01021
CDH6
PDZD2
GOLPH3
LINC02120
ADAMTS12
C1QTNF3-AMACR
SPEF2
PTGER4
PLCXD3
ZNF131
HCN1
EMB
LINC02118
ARL15
GPBP1
PDE4D
ZSWIM6
KIF2A
IPO11
RNF180
NLN
LINC02065
PIK3R1
LINC02198
LOC653080
SMA4
LINC02197
ARHGEF28
ANKDD1B
SV2C
IQGAP2
HOMER1
RASGRF2
XRCC4
VCAN
EDIL3
CCNH
ADGRV1
LUCAT1
ARRDC3-AS1
NR2F1-AS1
LINC01846
LOC100289230
LINC02113
LOC100133050
ST8SIA4
SLCO4C1
LINC01950
EFNA5
FBXL17
LINC01848
YTHDC2
LINC02147
DTWD2
PRR16
CSNK1G3
LINC01170
LINC02039
MEGF10
CHSY3
AFF4
ZCCHC10
FSTL4
SPOCK1
SPRY4
ARHGAP26
KCTD16
PRELID2
LINC01470
SGCD
LINC02227
EBF1
LINC01847
GABRG2
LINC02143
LOC102546299
TENM2
PANK3
SLIT3
RANBP17
LINC01485
CPEB4
LINC01411
LINC01951
FAF2
LOC202181
COL23A1
ADAMTS2
GFPT2
GMDS-AS1
LINC01600
LYRM4-AS1
F13A1
LY86-AS1
LY86
RREB1
LOC100506207
TFAP2A
TMEM170B
PHACTR1
JARID2
STMND1
MBOAT1
CDKAL1
LINC00581
CASC15
LOC105374972
LOC101929006
HLA-DRB5
LINC01016
C6orf106
UHRF1BP1
LHFPL5
MDGA1
ZFAND3
BTBD9
KIF6
LINC00951
SUPT3H
RUNX2
CLIC5
PTCHD4
MUT
TFAP2B
PKHD1
ELOVL5
LRRC1
DST
KHDRBS2
EYS
ADGRB3
OGFRL1
LINC01626
RIMS1
KCNQ5
CD109
LOC101928516
COL12A1
IMPG1
MEI4
BCKDHB
FAM46A
IBTK
LOC105377879
LINC01611
TBX18
LOC101928820
RNGTT
MAP3K7
CASC6
EPHA7
TSG1
LOC101927314
SIM1
ASCC3
GRIK2
HACE1
PREP
CD24
LOC101927686
HDAC2-AS2
FAM162B
GPRC6A
NUS1
CEP85L
LOC105377975
TBC1D32
HSF2
PKIB
NKAIN2
LINC02523
RSPO3
RNF146
PTPRK
LAMA2
IFNGR1
LINC01625
LOC100132735
HIVEP2
AIG1
ADAT2
UTRN
SAMD5
SASH1
UST
PLEKHG1
ESR1
OPRM1
LOC105378068
ARID1B
TMEM242
SNX9
PRKN
PACRG
PDE10A
LINC00473
TCP10L2
UNC93A
LOC401286
KIF25-AS1
SMOC2
PRKAR1B
C7orf50
MAD1L1
LOC100129603
SDK1
RNF216
ZNF815P
FAM220A
CCZ1B
MIR3683
C1GALT1
NXPH1
THSD7A
ETV1
DGKB
HDAC9
TWISTNB
ITGB8
LINC01162
RAPGEF5
STEAP1B
NPY
OSBPL3
NPVF
PDE1C
BBS9
DPY19L1
EEPD1
POU6F2
SUGCT
LINC01449
GLI3
CAMK2B
LOC730338
TNS3
PKD1L1
CDC14C
COBL
LINC01446
EGFR
MIR4283-2
ZNF733P
ZNF92
LINC00174
LOC102723427
AUTS2
GALNT17
CALN1
CLIP2
GTF2IRD1
GTF2I
MAGI2
MAGI2-AS3
GNAI1
SEMA3C
LOC105369146
CACNA2D1
SEMA3A
LINC00972
ZNF804B
STEAP2-AS1
CDK14
PPP1R9A
DYNC1I1
OCM2
CUX1
ORC5
LHFPL3
PRKAR2B
LAMB1
EIF3IP1
IMMP2L
DOCK4
PPP1R3A
LINC02476
PTPRZ1
LOC101928211
GPR37
LOC101928283
GRM8
NRF1
PODXL
LOC101928782
PLXNA4
EXOC4
LUZP6
CHRM2
DGKI
TMEM178B
TRPV5
TCAF2
LOC101928605
TPK1
CNTNAP2
ACTR3C
GALNTL5
LINC01003
ACTR3B
DPP6
SHH
LMBR1
PTPRN2
NCAPG2
WDR60
LINC00689
ZNF596
DLGAP2
ARHGEF10
MYOM2
LOC101927815
CSMD1
MCPH1-AS1
FAM90A10P
TNKS
MSRA
SOX7
CTSB
LOC729732
LOC340357
DLC1
SGCZ
TUSC3
MSR1
FGF20
PSD3
LOC100128993
CSGALNACT1
GFRA2
PEBP4
DOCK5
PNOC
WRN
NRG1
LINC01288
UNC5D
LINC01605
PLEKHA2
ZMAT4
SFRP1
HOOK3
POTEA
ASNSP1
LOC100507464
SNTG1
PXDNL
ST18
ATP6V1H
XKR4
LYN
IMPAD1
LOC101929488
LOC286178
TOX
CA8
NKAIN3
MIR124-2HG
CYP7B1
LINC00251
PREX2
EYA1
KCNB2
HNF4G
LINC01111
LOC101927141
RALYL
REXO1L2P
CNBD1
MMP16
RUNX1T1
LOC102724710
C8orf37-AS1
NIPAL2
STK3
GRHL2
NCALD
LRP12
ZFPM2
OXR1
ANGPT1
RSPO2
SYBU
LINC01608
CSMD3
TRPS1
LINC00536
MAL2
SNTB1
HAS2
HAS2-AS1
SMILR
LINC00861
FAM84B
PVT1
MIR1208
LINC00824
ZFAT
LINC01591
KHDRBS3
LINC02055
FAM135B
COL22A1
TRAPPC9
PTK2
MROH5
MIR1302-7
TSNARE1
KANK1
SMARCA2
PUM3
LINC01231
RFX3-AS1
GLIS3
SLC1A1
JAK2
UHRF2
GLDC
KDM4C
PTPRD
TYRP1
ZDHHC21
C9orf92
BNC2
ADAMTSL1
SLC24A2
MLLT3
FOCAD
MTAP
LINC01239
LOC101929563
ELAVL2
IZUMO3
LOC100506422
LINGO2
LINC01242
LINC01243
ACO1
ANXA2P2
CNTNAP3
ZNF658B
GLIDR
FAM95B1
AQP7P3
LOC101929583
LOC102724580
CNTNAP3B
LOC102723709
LOC103908604
LOC101928381
AQP7P1
FRG1JP
FLJ43315
ANKRD20A4-ANKRD20A20P
CBWD5
LOC101928195
ZNF658
CNTNAP3P2
PIP5K1B
TRPM3
TMEM2
ABHD17B
LOC101927358
CARNMT1
PCSK5
GNAQ
PSAT1
LINC01507
TLE1
LOC101927502
RASEF
NTRK2
ZCCHC6
SPATA31C2
SHC3
UNQ6494
LOC101927847
LINC00484
NFIL3
ROR2
FAM120A
FANCC
PTCSC2
PLPPR1
GRIN3A
LINC00587
TMEM38B
PALM2
PALM2-AKAP2
UGCG
RGS3
ZNF618
2022-12-01
LOC101928775
ASTN2
BRINP1
DAB2IP
TTLL11
DENND1A
PPP6C
PBX3
MIR1268A
CFAP77
TSC1
SARDH
VAV2
RXRA
COL5A1
LHX3
DIP2C
ADARB2
LOC105376351
PFKP
LOC105376360
ASB13
IL2RA
LINC00707
SFMBT2
ITIH5
LINC00708
LOC105376398
LOC101928272
CAMK1D
FRMD4A
FAM171A1
ITGA8
RSU1
CACNB2
ARL5B
MALRD1
KIAA1217
ARHGAP21
SVIL
JCAD
LOC101929279
SVILP1
ZNF438
ZEB1
ARHGAP12
KIF5B
EPC1
NRP1
LINC00838
PARD3
ANKRD30A
LINC00999
ACTR3BP5
FRMPD2B
FAM35DP
AGAP6
SGMS1
PRKG1
PCDH15
ARID5B
RTKN2
ZNF365
REEP3
LINC01515
CTNNA3
VPS26A
ASCC1
ADK
LRMDA
DLG5
LINC00856
LINC00595
ZMIZ1-AS1
NRG3
CCSER2
GRID1
RNLS
LINC01375
KIF11
CYP26C1
PLCE1
CYP2C9
ENTPD1-AS1
CRTAC1
HPSE2
PAX2
BTRC
NT5C2
LOC105378470
SORCS1
LINC01435
XPNPEP1
GPAM
TCF7L2
GFRA1
KCNK18
RAB11FIP2
INPP5F
RPL21
WDR11-AS1
WDR11
FGFR2
GPR26
CTBP2
C10orf90
DOCK1
MGMT
TCERG1L
PTDSS2
BRSK2
FAM99B
LOC101927708
STIM1
RRM1
OR52K2
WEE1
GALNT18
INSC
LOC102724957
NCR3LG1
MRGPRX3
NAV2
PRMT3
NELL1
LUZP2
ANO3
MPPED2
DCDC1
CCDC73
HIPK3
KIAA1549L
C11orf74
LRRC4C
LOC101928591
HNRNPKP3
TTC17
PTPRJ
TRIM49B
OR5AK2
OR9Q1
INCENP
FAM86C2P
CHKA
LRP5
CCND1
PPFIA1
SHANK2
P2RY2
CAPN5
TENM4
LOC101928944
MIR4300HG
DLG2
TMEM135
NOX4
DISC1FP1
FAT3
FAM76B
MAML2
CNTN5
ARHGAP42
GRIA4
LOC105369473
GUCY1A2
RAB39A
DDX10
NCAM1
CADM1
LOC101929011
CBL
TRIM29
ARHGEF12
GRIK4
SORL1
MIR100HG
CLMP
GRAMD1B
LOC101929497
KCNJ5
TMEM45B
NTM
OPCML
IGSF9B
LOC283177
LOC100288778
ERC1
CACNA1C
CCND2-AS1
FGF6
LINC02443
NTF3
SLC2A14
PRH1-PRR4
GRIN2B
GUCY2C
RERG
PTPRO
LMO3
SLCO1A2
ST8SIA1
LOC101928441
SOX5
TMTC1
IPO8
TSPAN11
PKP2
ALG10B
CPNE8
SLC2A13
CNTN1
PDZRN4
YAF2
LINC02450
NELL2
DIP2B
CSAD
SLC16A7
FAM19A2
PPM1H
DPY19L2
TBC1D30
TRHDE
LINC02444
KRR1
ZDHHC17
NAV3
SYT1
OTOGL
METTL25
TMTC2
MGAT4C
KITLG
LINC02458
C12orf74
NTN4
RMST
ANKS1B
NR1H4
SLC5A8
TXNRD1
CASC18
IFT81
TMEM116
MED13L
NOS1
KSR2
SUDS3
TMEM120B
SBNO1
RFLNA
NCOR2
TMEM132B
TMEM132C
TMEM132D
RIMBP2
STX2
ADGRD1
NOC4L
LINC02361
GALNT9
PGAM5
FAM230C
MIPEPP3
LINC00621
SGCG
PARP4
PLUT
B3GLCT
LINC02343
NHLRC3
HTR2A
EBPL
KPNA3
OLFM4
LINC01065
LINC00558
LINC00374
DIAPH3
LINC00378
LINC00448
LINC00355
LINC01052
PCDH9
LINC00550
LINC00383
LINC00348
DACH1
PIBF1
LINC00347
LINC00377
LINC00333
LINC00351
SLITRK6
LINC01040
GPC5
GPC6
LOC101927284
IPO5
FARP1
SLC15A1
NALCN
FGF14
LINC01309
DAOA-AS1
LINC00343
FAM155A
MYO16
COL4A1
TEX29
LINC02337
LOC101928730
ATP11AUN
GRTP1
GAS6-AS1
RASA3
LINC02297
POTEM
DUXAP10
LINC01296
POTEG
STXBP6
NOVA1
LINC00645
PRKD1
ARHGAP5
AKAP6
NPAS3
SLC25A21
MIPOL1
LINC02315
LRFN5
MIS18BP1
MDGA2
LINC00648
KLHDC1
TRIM9
DDHD1
OTX2-AS1
SLC35F4
C14orf37
LINC01500
PRKCH
SYT16
KCNH5
FUT8
RAD51B
TTC9
SIPA1L1
RGS6
GPATCH2L
LRRC74A
NRXN3
LINC02311
LINC02301
LINC02328
LINC02330
FOXN3
SLC24A4
RIN3
LINC02325
LINC01550
BCL11B
EVL
DYNC1H1
BRF1
ELK2AP
HERC2P3
LINC01193
GOLGA8J
MIR4508
NDN
PWRN4
PWRN2
ATP10A
GABRB3
GABRG3
FAM189A1
ULK4P1
ULK4P2
LOC100288637
OTUD7A
GOLGA8T
GOLGA8O
C15orf41
MEIS2
RASGRP1
C15orf53
KNL1
STARD9
FRMD5
CASC4
LOC105370802
SEMA6D
ATP8B4
DMXL2
LINC02490
WDR72
UNC13C
LOC105370829
RFX7
GCOM1
ALDH1A2
MINDY2
RNF111
MYO1E
FAM81A
RORA
APH1B
THSD4
NEO1
GOLGA6D
CHRNB4
TMC3-AS1
GOLGA6L10
PDE8A
AKAP13
AGBL1
LINC00052
NTRK3
WDR93
SLCO3A1
RGMA
LINC02207
LINC01581
MCTP2
LINC00924
LINC02254
ADAMTS17
RAB40C
TRAP1
CREBBP
EEF2KMT
LINC01570
RBFOX1
TMEM114
METTL22
GRIN2A
SNX29
CPPED1
SHISA9
LINC02185
PKD1P3-NPIPA1
NPIPA5
NOMO3
PKD1P4-NPIPA8
XYLT1
C16orf62
RRN3P1
LOC653786
HS3ST2
USP31
PRKCB
CACNG3
HS3ST4
RRN3P2
ZNF267
LOC102723753
LINC02167
N4BP1
ZNF423
MIR548AI
CASC16
FTO
GOT2
CDH8
CDH11
LINC00922
CDH5
ZFP90
LINC01572
LINC01568
GLG1
CNTNAP4
ADAMTS18
NUDT7
WWOX
LOC102724084
CMIP
CDH13
GSE1
JPH3
ZFPM1
CBFA2T3
CPNE7
RPH3AL
VPS53
NXN
ABR
METTL16
WSCD1
USP43
DHRS7C
GAS7
SHISA6
DNAH9
MAP2K4
LINC00670
HS3ST3A1
LOC101928475
DRG2
ZNF286B
TRIM16L
SLC5A10
MAP2K3
KCNJ18
FAM27E5
NLK
FAM222B
SSH2
GOSR1
LOC107133515
MYO1D
ASIC2
TBC1D3I
ATP6V0A1
FAM215A
DCAKD
CA10
TOM1L1
ANKFN1
GDPD1
YPEL2
PRKCA
LINC00674
AMZ2
CASC17
SLC39A11
SDK2
DNAH17
RPTOR
B3GNTL1
METRNL
ROCK1P1
LINC00470
SMCHD1
MYOM1
DLGAP1
EPB41L3
PTPRM
MTCL1
NDUFV2
ANKRD12
TWSG1
LINC01254
PIEZO2
LOC644669
ROCK1
GREB1L
MIB1
ZNF521
CDH2
MOCOS
FHOD3
MIR924HG
PIK3C3
LINC00907
LINC01478
RNF165
MIR4527HG
MYO5B
MRO
SMAD4
LINC01630
DCC
LINC01919
TCF4
ATP8B1
NEDD4L
ZNF532
SEC11C
CDH20
LINC01924
CDH7
CDH19
LOC643542
TMX3
DOK6
GTSCR1
LINC01541
LINC01899
FBXO15
ZNF236
LINC01029
SALL3
ATP9B
RNU6-9
DAZAP1
AP3D1
CELF5
DUS3L
CLEC4GP1
EVI5L
CARM1
ZNF69
ZNF700
CACNA1A
LINC01841
CYP4F22
ZNF493
ZNF100
ZNF723
ZNF728
ZNF675
LOC101927151
LOC100420587
ZNF536
LINC01791
ZNF146
LOC100631378
WDR87
PSG8
ZNF428
PPP5D1
ZNF766
CACNG8
LAIR1
TTYH1
LILRB4
KIR2DL1
KIR2DS3
KIR2DS5
KIR3DL3
KIR2DL3
KIR2DS2
SBK3
ZNF544
A1BG
ZNF446
RSPO4
TGM3
LOC643406
LINC01428
PLCB1
PLCB4
LINC00687
BTBD3
LINC01722
MACROD2
SLC24A3
LINC00261
GGTLC1
LOC101926935
LINC01733
MIR663AHG
FRG1CP
FRG1DP
FRG2EP
LOC105379477
FRG1EP
LINC01598
MIR4477A
FRG1BP
NOL4L
FER1L4
PTPRT
CD40
CDH22
LINC00494
CSE1L
TSHZ2
TFAP2C
BMP7
PHACTR3
CDH4
KCNQ2
MIR3648-2
RNA28SN5
LOC100507412
RNA45SN5
TEKT4P2
LOC105379511
LOC105379514
LINC01667
BAGE
TPTE
LOC110091776
NRIP1
USP25
MIR99AHG
MIR548XHG
LINC01683
LINC00320
LINC01425
LINC01687
LINC00308
GABPA
APP
ADAMTS5
RWDD2B
GRIK1
IFNGR2
DOPEY2
HLCS
KCNJ6
DSCAM
LINC00111
RSPH1
WDR4
PCBP3
LOC102723769
POTEH
DUXAP8
MICAL3
LOC100996415
LOC102725072
COMT
LOC101927859
GGTLC2
GSTTP2
SPECC1L-ADORA2A
CRYBB1
TTC28
OSBP2
SYN3
LARGE1
ISX-AS1
MKL1
PHF21B
TBC1D22A
LOC339685
LOC284930
FAM19A5
PLXNB2
PPP2R3B
SHOX
CSF2RA
IL3RA
ASMT
DHRSX
PRKX
ANOS1
MID1
SCML2
RPS6KA3
DMD
CASK
LOC101927501
JADE3
FAAH2
LINC01278
AR
EDA
KIAA2022
DACH2
KLHL4
PCDH11X
DIAPH2
LOC100128594
KIAA1210
GRIA3
TENM1
FIRRE
STK26
GPC4
SPANXA2-OT1
SPANXN1
AFF2
RNVU1-17
FAM66E
GXYLT1P3
FAM74A4
FAM30C
GPR143

## Sheet: geneList_nonCoding_intergenic
FAM138A
OR4F29
LOC100133331
C1orf159
CFAP74
SKI
TTC34
PRDM16
LINC01346
LINC01777
AJAP1
MIR4417
LOC100506022
CASZ1
TNFRSF8
PRAMEF11
PRAMEF6
PRAMEF9
PRDM2
KAZN
DDI2
MIR3675
ARHGEF10L
IGSF21
HMGN2
RPS6KA1
IFI6
FAM76A
PHACTR4
LINC01756
LINC01648
MATN1
SKINT1L
AGBL4
C1orf185
MIR4422HG
LINC01753
LINC01767
DAB1
C1orf87
USP1
AK4
DEPDC1-AS1
LINC01707
NEGR1
TYW3
LOC101927342
ST6GALNAC3
AK5
ADGRL4
LINC01781
ADGRL2
LINC01362
PRKACB
LINC01364
PKN2-AS1
TGFBR3
LOC102723661
PTBP2
DPYD
LINC01776
SNX7
MIR548N
S1PR1
OLFM3
AMY1C
LOC100129138
LINC01676
LINC01661
NBPF4
CTTNBP2NL
SPAG17
NOTCH2
LOC101929798
FAM72B
EMBP1
LOC645166
RNVU1-17
IVL
LOC100422212
PBX1
FAM78B
DNM3
TNR
CACNA1E
RGSL1
C1orf21
HMCN1
LINC01037
BRINP3
RGS18
MIR4426
LINC01031
LINC01724
LINC01221
NR5A2
GPR37L1
LOC100506747
PLXNA2
HHAT
PROX1-AS1
ESRRG
CCDC185
PARP1
MIR4454
GALNT2
PGBD5
TSNAX-DISC1
SLC35F3
TARBP1
RYR2
LINC01139
CHRM3
RGS7
PLD5
KIF26B
ZNF670-ZNF695
LINC01115
TPO
PXDN
MYT1L
LINC01250
LINC01810
LOC100506274
GRHL1
MIR3681HG
LOC100506474
LINC00276
FAM49A
RAD51AP2
NT5C1B-RDH14
MIR4757
OSR1
TDRD15
LINC01822
LINC01884
KLHL29
DTNB
ALK
XDH
SRD5A2
LINC01946
LINC01317
LINC01320
MIR548AD
LOC100288911
CYP1B1-AS1
SLC8A1
LINC01913
HAAO
SIX2
PRKCE
SOCS5
FSHR
NRXN1
LOC730100
MIR4431
CCDC85A
VRK2
LINC01122
LINC01793
MIR4432HG
XPO1
TMEM17
LINC02245
SPRED2
LINC01812
DYSF
GCFC2
LRRTM4
CTNNA2
LINC01815
DHFRP3
LINC01809
CYTOR
RGPD1
MIR4436A
LOC101927050
LOC654342
GGT8P
ACTR3BP2
BMS1P14
ZNF2
LINC00342
AFF3
RFX8
LINC01935
LOC100287010
MIR548AU
LINC01123
MIR4267
LINC01106
MIR4435-2HG
ANAPC1
DPP10
DDX18
LOC101927709
STEAP3
TSN
LINC01826
CNTNAP5
LINC01941
GYPC
HS6ST1
LOC101927881
PLAC9P1
POTEJ
ANKRD30BL
NCKAP5
THSD7B
YY1P2
LRP1B
KYNU
ARHGAP15
TEX41
PABPC1P2
LOC101929282
NEB
FMNL2
RPRM
GALNT5
TANC1
RBMS1
KCNH7
FIGN
GRB14
XIRP2
HAT1
RAPGEF4
ATP5G3
ZNF385B
NUP35
MIR548AE1
FSIP2
ZSWIM2
CALCRL
MYO1B
PCGEM1
LINC01790
ANKRD44
LINC01923
NBEAL1
PARD3B
PLEKHM3
LOC101927960
MAP2
ERBB4
LINC00607
2022-03-04
MIR4268
EPHA4
DOCK10
NYAP2
PID1
COPS7B
MIR1471
LINC01173
AGAP1
HDAC4
LOC101928111
LOC150935
COPS9
LINC01237
LINC01881
CNTN6
CNTN4
LRRN1
MIR4790
GRM7-AS3
GRM7
THUMPD3
ATP2B2-IT2
SYN2
PPARG
LOC101927829
VENTXP7
ZNF385D-AS2
UBE2E2-AS1
RARB
LRRC3B
RBMS3
MIR466
STT3B
DYNC1LI1
PDCD6IP
LOC101928135
ITGA9
ULK4
CSPG5
MAP4
CACNA1D
CACNA2D3
ERC2
C3orf67
FHIT
PTPRG
CADPS
ADAMTS9
ADAMTS9-AS2
MAGI1
FAM19A1
MITF
SAMMSON
FOXP1
CNTN3
ZNF717
ROBO2
LINC02077
ROBO1
LINC02008
LINC02070
POU1F1
HTR1F
EPHA3
PROS1
LINC00879
MTHFD2P1
MIR8060
EPHA6
ST3GAL6-AS1
COL8A1
ABI3BP
IMPG2
LOC101929411
ZPLD1
MIR548AB
ALCAM
CBLB
LINC00882
DUBR
MIR4445
NECTIN3-AS1
NECTIN3
GAP43
LSAMP
LINC00901
LINC02024
LOC105374060
LOC101927056
RAB7A
TRH
COL6A5
CPNE4
BFSP2-AS1
EPHB1
PPP2R3A
C3orf58
LNCSRLR
LINC02032
LINC02046
P2RY1
LINC02006
ARHGEF26-AS1
PLCH1
GMPS
IQCJ-SCHIP1
OTOL1
LINC01192
BCHE
LOC105374194
ZBBX
MECOM
SLC2A2
TMEM212-AS1
FNDC3B
NLGN1
NAALADL2
MIR7977
ZMAT3
LINC01206
LINC01994
ATP11B
EPHB3
TRA2B
SST
SNAR-I
FGF12
LINC02038
HES1
LINC01968
XXYLT1
ACAP2
PPP1R2
MUC4
LOC220729
ANKRD18DP
FAM157A
FAM86EP
STK32B
SORCS2
CPZ
HMX1
CLNK
LINC02360
LINC02270
LINC00504
LDB2
SNORA75B
LCORL
SLIT2
KCNIP4
ADGRA3
GBA3
PPARGC1A
RBPJ
LINC02261
MIR4275
LINC02364
LINC02472
PCDH7
LINC02506
LINC02353
LOC101928622
LINC02484
ARAP2
RELL1
N4BP2
LINC02383
GNPDA2
GABRG1
COX7B2
SLAIN2
CWH43
DCUN1D4
SPATA18
USP46
SCFD2
MIR7641-2
LINC02380
LINC02494
LINC02429
MIR548AG1
ADGRL3
ADGRL3-AS1
TECRL
LINC02232
EPHA5-AS1
MIR1269A
LOC101927237
UGT2B17
UGT2B15
UGT2B10
UGT2B4
COX18
CCNG2
FRAS1
LOC101928978
ARHGAP24
GPRIN3
CCSER1
GRID2
LINC02267
STPG2-AS1
PPP3CA
TACR3
CXXC4-AS1
DKK2
PAPSS1
MIR297
ANK2
ARSJ
UGT8
NDST4
MIR1973
LINC02262
MAD2L1
PRDM5
ANXA5
SPRY1
LINC01091
ANKRD50
MIR2054
INTU
LARP1B
C4orf33
LINC02466
LINC02479
SNHG27
LINC01256
PCDH10
LINC02462
LINC02485
LINC00613
LINC02510
RNF150
IL15
INPP4B
GYPB
SLC10A7
TTC29
NR3C2
FHDC1
CTSO
PDGFC
LINC02233
FSTL5
2022-03-01
LINC01207
SPOCK3
GALNTL6
ADAM29
GPM6A
LINC01098
LINC00290
TEMN3-AS1
LOC90768
TENM3
DCTD
FAT1
LINC02374
TRIML1
LINC01060
LINC01262
DBET
DUX4
LOC100996325
NKD2
CTD-2194D22.4
IRX1
LINC02114
ICE1
LINC02145
SEMA5A
LINC02112
CTNND2
TRIO
FBXL7
2022-03-11
LINC02218
LINC02223
CDH18
GUSBP1
CDH12
PRDM9
CDH10
LINC02211
CDH9
LINC01021
LINC02103
LOC105374704
CDH6
PDZD2
NPR3
LINC02120
LINC02160
LINC00603
LOC101926960
FLJ32255
FGF10
HCN1
EMB
LINC02118
PELO
ARL15
SLC38A9
PDE4D
ZSWIM6
KIF2A
IPO11
HTR1A
LINC02065
PIK3R1
LINC02198
LINC02197
LOC653080
SMN2
ARHGEF28
ANKDD1B
IQGAP2
HOMER1
PAPD4
CMYA5
SSBP2
XRCC4
EDIL3
NBPF22P
MEF2C-AS1
LINC01339
ARRDC3-AS1
NR2F1-AS1
RGMB
LINC02113
LOC100133050
ST8SIA4
SLCO4C1
NUDT12
RAB9BP1
LINC01950
FBXL17
MAN2A1
YTHDC2
KCNN2
LINC02214
FAM170A
PRR16
CSNK1G3
LINC01170
LINC02039
CHSY3
AFF4
ZCCHC10
SPOCK1
KCTD16
PRELID2
ADRB2
NMUR2
LINC01470
SGCD
CLINT1
LINC02227
LINC01847
GABRG2
CCNG1
MAT2B
LOC102546299
LINC01947
TENM2
SLIT3
KCNIP1
MIR8056
LINC01485
LINC01951
HRH2
THOC3
LOC100996385
LOC202181
FAM153C
ADAMTS2
EXOC2
LOC101927691
FOXF2
GMDS-AS1
KU-MEL-3
NRN1
LY86
RREB1
LOC100506207
TFAP2A
EDN1
PHACTR1
CD83
LINC01108
JARID2
MYLIP
STMND1
CAP2
CDKAL1
LOC105374972
NRSN1
GPX6
LOC554223
HCG20
HLA-DRA
LOC100294145
LHFPL5
MOCS1
SUPT3H
RUNX2
ENPP4
PTCHD4
TFAP2B
PKHD1
GSTA4
ELOVL5
GCLC
LINC00680-GUSBP4
MTRNR2L9
EYS
SLC25A51P1
LOC102723883
LOC101928280
ADGRB3
B3GAT2
RIMS1
KCNQ5
LOC101928516
COL12A1
HTR1B
MEI4
IRAK1BP1
BCKDHB
FAM46A
SNHG5
HTR1E
CNR1
BACH2
MAP3K7
MIR4643
CASC6
EPHA7
TSG1
MANEA-AS1
MIR548AI
SIM1
ASCC3
GRIK2
HACE1
PDSS2
CDK19
RFPL4B
LOC101927686
MARCKS
HDAC2-AS2
LOC105377962
GPRC6A
RFX6
NUS1
MIR3144
TBC1D32
GJA1
HSF2
NKAIN2
RSPO3
LAMA2
LOC101928304
TXLNB
MIR4465
HIVEP2
UTRN
EPM2A
SAMD5
SASH1
MTHFD1L
ESR1
VIP
NOX3
LOC105378068
MIR1202
SNORD28B
ARID1B
ZDHHC14
PRKN
LOC102724152
MEAT6
PDE10A
RPS6KA2
TCP10L2
UNC93A
KIF25-AS1
SMOC2
LOC100131532
LOC102723672
UNCX
MICALL2
MAD1L1
SDK1
FOXK1
RNF216
CYTH3
NXPH1
PER4
MGC4859
THSD7A
TMEM106B
ARL4A
ETV1
DGKB
FERD3L
ABCB5
LINC01162
SP4
CDCA7L
MIR148A
CBX3
BMPER
AOAH
SUGCT
LINC01449
INHBA
INHBA-AS1
TNS3
PKD1L1
ABCA13
CDC14C
COBL
POM121L12
LOC650226
LOC100130849
MIR4283-2
ZNF716
ZNF733P
GS1-124K5.11
LINC01372
LOC102723427
LOC100507468
AUTS2
CALN1
CLDN3
CLDN4
GTF2IRD1
GTF2I
LOC100133091
PTPN12
MAGI2
SEMA3C
SEMA3E
SEMA3A
TMEM243
ZNF804B
STEAP2-AS1
FZD1
MTERF1
DLX6-AS1
TAC1
NPTX2
CUX1
RASA4B
RELN
LHFPL3
NAMPT
C7orf66
EIF3IP1
IMMP2L
PPP1R3A
FOXP2
LINC02476
KCND2
PTPRZ1
SLC13A1
GPR37
LOC101928283
GRM8
LOC101928782
PLXNA4
EXOC4
TPK1
CNTNAP2
GALNTL5
LINC01003
XRCC2
ACTR3B
LINC01287
DPP6
HTR5A
INSIG1
LOC389602
LMBR1
NOM1
UBE3C
PTPRN2
LINC01022
WDR60
OR4F21
ZNF596
DLGAP2
KBTBD11
LOC101927815
CSMD1
LOC100287015
DEFA5
FAM90A7P
FAM90A10P
FAM66E
MIR548I3
PRAG1
TNKS
DEFB130A
LOC729732
LOC102725080
SGCZ
MSR1
FGF20
SLC7A2
PSD3
SH2D4A
CSGALNACT1
LOC102467222
GFRA2
PEBP4
EBF2
NRG1
LINC01288
LINC01605
ADRB3
TACC1
IDO2
ZMAT4
SFRP1
POTEA
ASNSP1
SPIDR
UBE2V2
C8orf22
LOC100507464
SNTG1
PXDNL
ST18
RB1CC1
ATP6V1H
XKR4
IMPAD1
LOC101929488
LOC286178
TOX
CLVS1
PREX2
LINC01592
LINC01603
LOC392232
KCNB2
HNF4G
STMN2
LINC01419
RALYL
LRRCC1
REXO1L2P
MMP16
LOC101929709
NIPAL2
YWHAZ
UBR5
ODF1
LRP12
ZFPM2
OXR1
ABRA
ANGPT1
RSPO2
KCNV1
CSMD3
TRPS1
LINC00536
SNTB1
HAS2
SMILR
LINC00861
FAM84B
ASAP1
LINC01591
KHDRBS3
LINC02055
FAM135B
TRAPPC9
PTK2
MROH5
MIR1302-7
ZNF517
DMRT2
SMARCA2
RFX3-AS1
GLIS3
KDM4C
PTPRD
PTPRD-AS2
TYRP1
FLJ41200
NFIB
ACER2
SLC24A2
MLLT3
CDKN2B-AS1
LINC01239
LOC101929563
ELAVL2
IZUMO3
TUSC1
CAAP1
LINGO2
LINC01242
LINC01243
ACO1
FAM201A
CNTNAP3
ZNF658B
GLIDR
ANKRD20A2
FAM95B1
GXYLT1P3
LOC102724580
MIR1299
MIR4477A
FAM27E2
FAM74A7
LOC103908605
XLOC_007697
SPATA31A7
FAM74A6
FAM74A4
LOC102723709
LOC101928381
LOC101928195
AQP7P1
LINC00537
FRG1JP
FLJ43315
FOXD4L5
FOXD4L4
LOC642929
ZNF658
FAM74A3
CNTNAP3P2
FAM27B
ANKRD20A1
TRPM3
ANXA1
LOC101927358
OSTF1
PCSK5
GNAQ
PSAT1
LOC101927450
LINC01507
TLE1
SPATA31D1
RASEF
SLC28A3
NTRK2
ZCCHC6
GAS1
LOC102724156
SPATA31C2
C9orf47
LOC101927847
NINJ1
PLPPR1
GRIN3A
TMEM38B
MIR8081
KLF4
ACTL7B
PTPN3
PALM2
LPAR1
MIR7702
SUSD1
ZNF618
2022-12-01
LOC101928775
ASTN2
TLR4
BRINP1
LINC01613
MIR147A
MAPKAP1
MIR1268A
LINC01503
LINC00963
CFAP77
VAV2
RXRA
COL5A1
LHX3
DIP2C
ADARB2
LOC105376351
GDI2
LOC101928298
CAMK1D
RSU1
MALRD1
PLXDC2
KIAA1217
FAM238B
JCAD
ZNF438
KIF5B
NRP1
LINC00838
PARD3
PCAT5
ANKRD30A
ACTR3BP5
LOC441666
PRKG1
MBL2
PCDH15
MTRNR2L5
ZWINT
MIR3924
NRBF2
REEP3
ANXA2P3
LINC01515
CTNNA3
ADK
LRMDA
DLG5
RPS24
LINC00595
ZMIZ1-AS1
SH2D4B
NRG3
LOC105378397
LINC01519
GRID1
MINPP1
LINC01375
LOC101926942
CYP26A1
CRTAC1
HPSE2
PAX2
BTRC
NT5C2
SORCS1
LINC01435
XPNPEP1
ADD3
ADRA2A
GPAM
WDR11
BUB3
CHST15
ZRANB1
DOCK1
LINC01163
MGMT
EBF3
MIR378C
TCERG1L
LINC01164
PPP2R2D
FAM99B
LOC101927708
RRM1
LOC100506082
MRGPRX1
NAV2
NELL1
MIR8054
LUZP2
ANO3
SLC5A12
MIR8068
LINC01616
DCDC1
C11orf74
LOC105376633
LINC01493
LRRC4C
LINC01499
LOC101928591
TTC17
ALX4
CD82
LOC399886
OR4A47
TRIM49B
LOC646813
OR4C46
OR4A5
RARRES3
UNC93B1
CCND1
PPFIA1
SHANK2
KRTAP5-11
FCHSD2
TENM4
LOC101928944
MIR4300HG
DLG2
ME3
TMEM135
LOC105369423
CTSC
NOX4
TRIM77
DISC1FP1
FAT3
LOC100129203
LOC105369443
CNTN5
LOC100128386
LOC102723895
GUCY1A2
C11orf87
ZC3H12C
FDX1
SDHD
LOC387810
CADM1
LINC00900
LOC101929011
DDX6
SORL1
MIR100HG
RPUSD4
LOC101929473
LOC101929497
LINC02098
KCNJ5
BARX2
NTM
OPCML
LOC100507548
LINC02443
NTF3
ANO2
PEX5
GRIN2B
RERG
LMO3
SKP1P2
LINC02378
LOC101928441
SOX5
TMTC1
IPO8
LINC00941
LINC02422
ALG10
ALG10B
CPNE8
CNTN1
LINC02451
TMEM117
NELL2
LRIG3
SLC16A7
FAM19A2
MON2
HMGA2
RAB21
TRHDE
LINC02444
LOC100507377
ATXN7L3B
E2F7
NAV3
SYT1
TMTC2
SLC6A15
KITLG
LINC02399
LINC02392
MIR5700
MIR3685
RMST
ANO4
SLC5A8
ALDH1L2
CASC18
NUAK1
RBM19
TBX3
MED13L
KSR2
NCOR2
TMEM132B
TMEM132D
RIMBP2
STX2
NOC4L
LINC02361
FAM230C
LINC00417
MIPEPP3
LINC00621
ATP8A2
GSX1
B3GLCT
LINC00423
LINC02343
DCLK1
NHLRC3
PCDH8
OLFM4
LINC01065
LINC00558
MIR5007
PRR20A
LINC00374
DIAPH3
LINC02339
LINC00355
LINC01052
LINC00364
LINC00550
LINC00348
DACH1
KLF5
KLF12
LINC00347
KCTD12
SPRY2
LINC00564
SLITRK1
LINC00333
LINC00375
LINC00351
SLITRK6
LINC00430
GPC5
GPC6
LOC101927284
IPO5
FARP1
SLC10A2
LINC01309
DAOA-AS1
LINC00343
FAM155A
MYO16
LOC101928730
LINC01043
RASA3
OR11H12
LINC02297
POTEM
DUXAP10
LINC01296
POTEG
OR11H2
OR4E1
STXBP6
NOVA1
LINC00645
FOXG1-AS1
LINC01551
PRKD1
AKAP6
NPAS3
BRMS1L
MIPOL1
FBXO33
LINC02315
LRFN5
FSCB
MIS18BP1
LINC02303
MDGA2
LINC00648
RPS29
LINC00520
PELI2
OTX2
KIAA0586
TMEM30B
SYNE2
RAD51B
ADAM20P1
RGS6
JDP2
GPATCH2L
LINC01629
NRXN3
STON2
LINC02311
LINC02301
SNORD3P3
LINC02328
LINC01148
LINC02330
FOXN3
CALM1
TTC7B
SLC24A4
DICER1
LINC02304
LINC01550
C14orf177
BCL11B
EML1
TNFAIP2
MARK3
MIR8071-1
MIR8071-2
ELK2AP
MIR4539
CHEK2P2
HERC2P3
FAM30C
LOC646214
CXADRP2
PWRN2
PWRN3
ATP10A
LINC00929
GABRB3
GABRA5
HERC2P11
LOC100288637
ULK4P1
MIR4510
C15orf41
MEIS2
C15orf53
C15orf54
FRMD5
LOC105370802
SEMA6D
LINC02490
WDR72
UNC13C
LOC105370829
TEX9
MYO1E
FAM81A
ANXA2
ICE2
THSD4
NR2E3
GOLGA6D
KIAA1024
BNC1
PDE8A
AGBL1
NTRK3
RGMA
LINC02207
LINC01581
LINC01197
NR2F2-AS1
NR2F2
SPATA8-AS1
LINC02254
LMF1
LINC01570
RBFOX1
TMEM114
GRIN2A
SNX29
SHISA9
ERCC4
LINC02185
MIR3670-1
NPIPA5
PKD1P4-NPIPA8
XYLT1
NPIPA7
COQ7
ACSM1
RRN3P1
LOC653786
HS3ST2
HS3ST4
C16orf82
SNX29P2
LOC102723753
LOC390705
TP53TG3E
TP53TG3B
SLC6A10P
ENPP7P13
LINC00273
UBE2MP1
LINC02167
CNEP1R1
LINC01571
CASC22
CASC16
LOC101927480
CSNK2A2
GOT2
APOOP5
LOC729159
CDH8
CDH11
LINC00922
SNTB2
LINC01568
LOC101928035
GLG1
CNTNAP4
MIR4719
ADAMTS18
WWOX
LOC102724084
MPHOSPH6
CDH13
MIR5093
GSE1
LINC02181
JPH3
ZFPM1
CBFA2T3
RPH3AL
YWHAE
SPNS3
AIPL1
MAP2K4
LINC00670
HS3ST3A1
ADORA2B
KCNJ18
UBBP4
MTRNR2L1
LOC105371703
LGALS9
NLK
PYY2
TMEM132E
SLC35G3
CDK12
FAM215A
WNT9B
KIF2B
GDPD1
YPEL2
CRAT40
CASC17
LINC02095
SDK2
CD300LB
RBFOX3
RPTOR
B3GNTL1
LINC01904
LINC00470
METTL4
SMCHD1
DLGAP1
LINC01892
PTPRM
ANKRD12
VAPA
PIEZO2
LDLRAD4
POTEC
LOC644669
ROCK1
ZNF521
SS18
CDH2
MIR302F
MOCOS
MIR4318
MIR924HG
LINC01477
KC6
LINC00907
SYT4
LINC01478
MIR4527HG
MRO
SMAD4
LINC01630
DCC
LINC01919
RAB27B
LINC01539
MC4R
CDH20
LINC01924
CDH7
CDH19
LOC643542
DOK6
GTSCR1
LINC01899
CBLN2
ZNF236
LINC01029
SALL3
ATP9B
PLK5
TCF3
PTPRS
DUS3L
ZNF443
CACNA1A
ZNF682
ZNF626
ZNF723
LINC01224
HAVCR1P1
LINC00662
UQCRFS1
ZNF536
LINC01791
TSHZ3
THEG5
DPY19L3
CHST8
LOC100134317
LAIR1
TTYH1
MIMT1
ZNF544
CSNK2A1
LOC388780
TGM3
PLCB1
PLCB4
C20orf187
BTBD3
LINC01722
MACROD2
KIF16B
SLC24A3
LINC01721
LOC105372582
LOC101926935
MIR663AHG
FRG1CP
FRG1DP
FRG2EP
LINC01598
LINC01597
FRG1BP
DEFB115
PPP1R16B
LINC01734
LINC01370
MAFB
PTPRT
CDH22
LINC00494
PTPN1
TSHZ2
LOC105372672
SUMO1P1
DOK5
LINC01441
CBLN4
FAM209B
MIR548AG2
LINC01718
CDH4
PWP2
LOC102724219
KCNE1B
LOC100507412
RNA45SN5
MIR3648-2
TEKT4P2
LOC105379511
LOC105379514
LINC01667
BAGE
TPTE
MIR3156-3
LOC388813
LINC02246
USP25
MIR99AHG
LINC01549
MIR548XHG
LINC01683
LINC00320
NCAM2
LINC00308
MIR6130
LINC01689
APP
KRTAP19-8
KCNJ6
DSCAM
COL6A2
LOC102723780
LOC102723769
OR11H1
POTEH
DUXAP8
CCT8L2
HSFY1P1
CECR3
LINC01662
LOC101927859
SYN3
LARGE1
ISX-AS1
RBFOX2
MKL1
MCHR1
TBC1D22A
LOC284930
MIR3201
FAM19A5
LINC01310
PLCXD1
LINC00685
SHOX
CRLF2
CSF2RA
IL3RA
ASMT
DHRSX
LOC729162
LOC101928201
NLGN4X
LOC105373156
MIR4770
CLCN4
HCCS
TCEANC
VENTXP1
PPP4R3CP
MIR6134
MAGEB16
CASK
PPP1R2P9
LOC101927501
LOC401585
LINC01186
SSX8
KLF8
ZXDA
SPIN4
AR
FAM155B
EDA
PABPC1L2B-AS1
NAP1L2
CDX4
KIAA2022
ITM2A
CPXCR1
TGIF2LX
PABPC5-AS1
FAM133A
MIR548M
DIAPH2
XRCC6P5
MIR3672
GRIA3
TENM1
TEX13C
FIRRE
STK26
ARHGEF6
MAGEC2
SPANXN4
UBE2NL
SPANXN1
AFF2
ZNF705D
CACNA1B
