# Supplementary material for: Identification of risk variants related to malignant tumors in children with birth defects by whole genome sequencing
Source: Biomark Res. 2022 Nov 16;10:84. doi: 10.1186/s40364-022-00431-y (PMC9670520; doi:10.1186/s40364-022-00431-y)
Supplement: Supplementary file 3 — Additional file 3. [file 40364_2022_431_MOESM3_ESM.xlsx]

## Sheet: >2 coding variants genes
FLG2
AHNAK2
MUC17
AHNAK
ZNF429
ZFC3H1
TNXB
SLC39A5
RYR1
RBMXL3
MAPKBP1
HYDIN
HRNR
CRIPAK
ANKRD36
ACSBG2
ZP4
ZNF708
ZNF600
ZNF587B
ZC3HAV1
UVSSA
UTRN
UTP4
USH2A
TTC27
TSHZ1
TRIOBP
TPR
TPO
TNRC18
THAP4
TBL3
TAS1R1
TANC2
SPTB
SPATA31D1
SMARCC2
SMARCA2
SLC46A1
RRBP1
RALGDS
PTPRO
PRAMEF9
PRAMEF27
PPP6R2
PMS2
PLGLB2
PLGLB1
PIK3C2B
PIEZO1
PI4KA
PHF2
PDS5B
PCDHB1
NPHS1
NCF1
NBAS
MUC5AC
MUC21
MUC16
MUC12
MTMR3
MROH2A
MROH1
MFSD10
MBD1
MAML1
LRRC74B
LRRC37B
LRRC37A2
LMTK3
LILRA4
KRT39
KIAA0753
JUND
ITGB5
IQGAP1
IL17RC
IGSF3
HMGXB3
HMCN2
HMCN1
GTSE1
GOLGA4
GALC
FLG
FGD2
FBXO42
ESPN
ERBB3
EGFLAM
DNAH9
DNAH5
DNAH17
DCHS2
COL6A5
COL6A3
CNTNAP5
CLCNKB
CIC
CHRNB4
CFAP74
CEP112
CCDC168
CCDC150
CBX6
CASP4
CASKIN2
AXIN2
AUTS2
ATG13
APBA2
ALG1L2
ALDH1A1
ADGRG5
ADAMTS17
ACTBL2
ABCC6

## Sheet: >20 non-coding variants genes
RBFOX1
GRM5
CSMD1
SPATS2
DPP10
WWOX
RERE
LNPK
PTPRD
DOK6
TDRD3
EYS
LINGO2
TBC1D32
MACROD2
ERP44
LRP1B
CTNNA3
NRXN3
AFF3
ADK
CNTN5
GRID2
CNTNAP2
CDH13
GABRG3
EML6
GALNTL6
HTR1F
DGKB
PARD3B
SMAP1
SDK1
LRRC4C
ROBO2
PRKN
MAGI2
INVS
PTPRN2
DLG2
FHIT
PGAP1
RBMS3
DPP6
DLGAP2
PRKCE
LOC730100
CLASP1
TUSC3
AUH
KDM4C
PRKG1
PTPRT
WDR27
SLC16A7
MDGA2
GAREM1
ANK2
GPC5
LOC102724084
DSCAM
UBE2E2
LSAMP
CSGALNACT1
PARD3
ANKS1B
KCNIP4
CCSER1
TEX11
RYR2
NTM
CNBD1
CACNA2D3
NELL1
ISX-AS1
KAZN
USP15
RARB
PCDH15
CAMTA1
ESRRG
LRRTM4
SLC25A48
TMEM132D
NPAS3
CLNK
GABRB1
PDE4D
SGCZ
PCDH9
SLC4A10
CDH18
FAM227B
TANGO6
TCF4
DAB1
HPSE2
GBE1
OPCML
TMEM132C
DCC
LOC101928135
ROBO1
ADGRB3
MIR99AHG
ATXN10
GRM7
MECOM
ARHGAP10
TENM2
SNTG1
NRG3
PPARGC1A
ADGRL3
PAPSS1
PARP8
LOC101929710
PLXNA4
PGM5
LUZP2
MAML2
TRHDE
SNHG14
DLGAP1
PIEZO2
CNTNAP5
IQCJ-SCHIP1
BTBD9
INPP4B
GPC6
AGBL4
CTNNA2
CNTN4
SORCS2
LINC01098
GRM8
MALRD1
KIAA1217
GRB2
TBX15
MIR548F3
MIR4435-2HG
GMDS
CPED1
NRG1
LOC102724623
LINC00395
RAD51B
ERBB4
MAGI1
C4orf22
UST
LHFPL3
ADAMTSL1
CDKN2B-AS1
PDZRN4
FAM155A
MIR548AI
CCDC150
NKAIN2
LOC100288637
NTRK3
PRKCA
RBFOX3
CDH4
GTF3C3
AGAP1
CLSTN2
SCHIP1
LPP
FER
SLIT3
CSMD3
ANO2
RGS6
ASIC2
L3MBTL4
PLCB1
USH2A
THSD7B
ARHGAP15
EPHA6
PDE1C
FRMD4A
SOX5
MIR4500HG
MYO16
TUBGCP3
SLC35F4
CEP128
NFAT5
PAK5
PKN2-AS1
DNM3
FAM19A1
NAALADL2
SLC10A7
FAM160A1
2022-03-01
CDH12
MCTP1
REV3L
NTRK2
DIAPH3
PPP1R12B
KIF26B
ALK
EPHA3
SLC4A4
CTNND2
PAM
CHN2
EXOC4
CCDC3
LRMDA
ATP8A2
STARD13
SNX29
BCAS3
SDK2
PTPRM
SLC9A9
SPOCK3
MAST4
TMEM232
GRIK2
NXPH1
LINC01162
AUTS2
CALN1
SPIDR
HECTD2-AS1
ATRNL1
SLC25A21
RORA
ATP9A
FAM19A5
RGS7
EFR3B
STPG2
LINC01099
CWC27
PSD3
PCSK5
VCL
FAT3
ENOX1
CEMIP
ADAMTS17
FHOD3
PCBP3
DPYD
TSNAX-DISC1
MIR5096
ULK4
ZBTB20
STAG1
FBXL7
FBXL17
RIMS1
CREB5
SUGCT
GALNT17
CUX1
KNDC1
NCAM1
CADM1
KIRREL3
SLC2A13
THSD4
DMD
HYDIN2
FAM78B
SMYD3
LINC01122
ANXA4
FRAS1
PALLD
LINC02220
KCNIP1
ZDHHC14
HDAC9
LINC02476
TRAPPC9
CELF2
DOCK1
NAV2
METTL15
FOXO1
STXBP6
AGBL1
SLC39A11
NEK7
SPAG16
PTPRG
FGF12
PDLIM5
LINC02147
SPOCK1
SGCD
EBF1
KCNQ5
DPY19L1P1
SLC30A8
TTC39B
ASTN2
DENND1A
ADARB2
GRID1
TENM4
NALCN-AS1
PREX1
BAGE2
BAGE3
BAGE4
BAGE5
TBC1D22A
NEGR1
LMX1A
TNR
RAPGEF4
FOXP1
SOX2-OT
STK32B
SCFD2
ADCY2
MYO10
PRLR
LIFR
TMEM161B-AS1
FGF1
LAMA2
MGC4859
CDK14
LOC101927066
PTK2
CNTLN
DIP2C
CDH23
MGMT
ASRGL1
ERC1
ATF7IP
TMEM117
KLHL1
NALCN
KIAA0586
GPHN
FAM189A1
MEGF11
PKIG
PRDM16
CNIH3
DNAJC27-AS1
ZNF385B
PLCL1
COL6A4P1
EGFEM1P
NLGN1
LINC01194
ELMO1
TYW1B
DLC1
KCNB2
LINC00535
BNC2
TRPM3
SHANK2
RNF219-AS1
FGF14
TTLL5
AKAP13
LOC643542
MICAL3
TTC28
SYN3
EFCAB6
LOC101926964
RGS5
FMO9P
LYST
NBAS
LINC01317
GTDC1
TANC1
CADM2
LINC01322
XXYLT1
COL25A1
TENM3
ELL2
ATP10B
PHACTR1
ATXN1
ZFAND3
PTPRK
BBS9
POU6F2
DGKI
EZH2
CPQ
VPS13B
ZFPM2
DMRT1
SORCS3
GRK5
SBF2
UNC13C
XYLT1
RPTOR
SETBP1
MYO5B
TSHZ2
PDE4B
FPGT-TNNI3K
LOC101929147
NRXN1
CACNB4
ANKRD28
ERC2
SENP7
SLC25A36
FAM184B
PRDM5
LRBA
LOC101928516
SYNE1
IMMP2L
ZMAT4
ST18
RAD54B
C8orf37-AS1
LINC00861
TMC1
PHF2
FAM171A1
MLLT10
ZNF365
RNLS
AKAP6
RPH3AL
DNAH9
MYO1D
CELSR1
FAM129A
FMNL2
CNTN6
ITPR1
ATP2C1
LINC02006
STIM2
SORBS2
LINC01470
COL23A1
UTRN
ESR1
PACRG
STEAP2-AS1
RELN
ADAM2
PXDNL
NKAIN3
C8orf34
RALYL
SORCS1
MIR4300HG
DISC1FP1
SMARCC2
CUX2
RIMBP2
LINC00871
FOXN3
SCAPER
ABCC6
LINC01572
ZBTB7C
ZNF407
SLC24A3
DHRSX
